# Supplementary material for: Ag/Cu-Chitosan Composite Improves Laundry Hygiene and Reduces Silver Emission in Washing Machines
Source: Polymers (Basel). 2023 Jan 30;15(3):695. doi: 10.3390/polym15030695 (PMC9919517; doi:10.3390/polym15030695)
Supplement: Supplementary file 1 [file polymers-15-00695-s001.zip]

Archive with 1 entries (1 files):
- polymers-2170464-supplementary.pdf
